# Supplementary material for: Build–Couple–Transform: A Paradigm for Lead-like Library Synthesis with Scaffold Diversity
Source: J Med Chem. 2022 Aug 9;65(16):11322–39. doi: 10.1021/acs.jmedchem.2c00897 (PMC9421646; doi:10.1021/acs.jmedchem.2c00897)
Supplement: Supplementary file 2 — jm2c00897_si_002.csv [file jm2c00897_si_002.csv]

Compound Number	Smiles	KD (uM)	Rmax (RU)	Pool
7a	O=C(c1cc(-c2ccccc2)n[nH]1)Nc1ccccc1	n.d.	n.d.
7b	COc(cc1)ccc1-c1n[nH]c(C(Nc(cc2)cc(OC)c2OC)=O)c1	n.d.	n.d.
7c	O=C(c1cc(C2CCCCC2)n[nH]1)Nc1ccccc1	95.4	52.8	a
7d	O=C(c1cc(C2CCOCC2)n[nH]1)Nc1ccccc1	95.4	52.8	a
7e	COc(cc1)ccc1-c1n[nH]c(C(Nc2ccccc2)=O)c1	95.4	52.8	a
7f	N#Cc(cc1)ccc1-c1n[nH]c(C(Nc2ccccc2)=O)c1	95.4	52.8	a
7h	O=C(c1cc(-c2ccccc2)n[nH]1)N1CCCCC1	-	-	b
7i	O=C(c1cc(-c2ccccc2)n[nH]1)N1CCOCC1	-	-	b
7j	COCCNC(c1cc(-c2ccccc2)n[nH]1)=O	-	-	b
7k	Cn(cc1)nc1NC(c1cc(-c2ccccc2)n[nH]1)=O	-	-	b
7l	O=C(c1cc(-c2ccccc2)n[nH]1)NCc1ccccc1	-	-	b
8a	O=C(c1cc(-c2ccccc2)no1)Nc1ccccc1	n.d.	n.d.
8b	COc(cc1)ccc1-c1noc(C(Nc(cc2)cc(OC)c2OC)=O)c1	n.d.	n.d.
8c	O=C(c1cc(C2CCCCC2)no1)Nc1ccccc1	-	-	c
8d	O=C(c1cc(C2CCOCC2)no1)Nc1ccccc1	-	-	c
8e	COc(cc1)ccc1-c1noc(C(Nc2ccccc2)=O)c1	-	-	c
8h	O=C(c1cc(-c2ccccc2)no1)N1CCCCC1	-	-	d
8k	Cn(cc1)nc1NC(c1cc(-c2ccccc2)no1)=O	-	-	d
8l	O=C(c1cc(-c2ccccc2)no1)NCc1ccccc1	-	-	d
9a	O=C(c1cc(-c2ccccc2)nc2ccnn12)Nc1ccccc1	n.d.	n.d.
9b	COc(cc1)ccc1-c1nc2ccnn2c(C(Nc(cc2)cc(OC)c2OC)=O)c1	n.d.	n.d.
9c	O=C(c1cc(C2CCCCC2)nc2ccnn12)Nc1ccccc1	-	-	e
9d	O=C(c1cc(C2CCOCC2)nc2ccnn12)Nc1ccccc1	-	-	e
9e	COc(cc1)ccc1-c1nc2ccnn2c(C(Nc2ccccc2)=O)c1	-	-	e
9f	N#Cc(cc1)ccc1-c1nc2ccnn2c(C(Nc2ccccc2)=O)c1	-	-	e
9h	O=C(c1cc(-c2ccccc2)nc2ccnn12)N1CCCCC1	112	98.7	f
9i	O=C(c1cc(-c2ccccc2)nc2ccnn12)N1CCOCC1	112	98.7	f
9j	COCCNC(c1cc(-c2ccccc2)nc2ccnn12)=O	112	98.7	f
9k	Cn(cc1)nc1NC(c1cc(-c2ccccc2)nc2ccnn12)=O	112	98.7	f
9l	O=C(c1cc(-c2ccccc2)nc2ccnn12)NCc1ccccc1	112	98.7	f
10a	O=C(c1cc(-c2ccccc2)nc2nccn12)Nc1ccccc1	n.d.	n.d.
10b	COc(cc1)ccc1-c1nc2nccn2c(C(Nc(cc2)cc(OC)c2OC)=O)c1	n.d.	n.d.
10c	O=C(c1cc(C2CCCCC2)nc2nccn12)Nc1ccccc1	-	-	g
10d	O=C(c1cc(C2CCOCC2)nc2nccn12)Nc1ccccc1	-	-	g
10e	COc(cc1)ccc1-c1nc2nccn2c(C(Nc2ccccc2)=O)c1	-	-	g
10f	N#Cc(cc1)ccc1-c1nc2nccn2c(C(Nc2ccccc2)=O)c1	-	-	g
10h	O=C(c1cc(-c2ccccc2)nc2nccn12)N1CCCCC1	-	-	h
10i	O=C(c1cc(-c2ccccc2)nc2nccn12)N1CCOCC1	-	-	h
10j	COCCNC(c1cc(-c2ccccc2)nc2nccn12)=O	-	-	h
10k	Cn(cc1)nc1NC(c1cc(-c2ccccc2)nc2nccn12)=O	-	-	h
10l	O=C(c1cc(-c2ccccc2)nc2nccn12)NCc1ccccc1	-	-	h
11a	COc1nc(-c2ccccc2)cc(C(Nc2ccccc2)=O)n1	n.d.	n.d.
11b	COc(cc1)ccc1-c1cc(C(Nc(cc2)cc(OC)c2OC)=O)nc(OC)n1	n.d.	n.d.
11c	COc1nc(C2CCCCC2)cc(C(Nc2ccccc2)=O)n1	143	86.6	i
11d	COc1nc(C2CCOCC2)cc(C(Nc2ccccc2)=O)n1	143	86.6	i
11e	COc(cc1)ccc1-c1cc(C(Nc2ccccc2)=O)nc(OC)n1	143	86.6	i
11f	COc1nc(-c(cc2)ccc2C#N)cc(C(Nc2ccccc2)=O)n1	143	86.6	i
11h	COc1nc(-c2ccccc2)cc(C(N2CCCCC2)=O)n1	101	41.2	j
11i	COc1nc(-c2ccccc2)cc(C(N2CCOCC2)=O)n1	101	41.2	j
11j	COCCNC(c1nc(OC)nc(-c2ccccc2)c1)=O	101	41.2	j
11k	Cn(cc1)nc1NC(c1nc(OC)nc(-c2ccccc2)c1)=O	101	41.2	j
11l	COc1nc(-c2ccccc2)cc(C(NCc2ccccc2)=O)n1	101	41.2	j
12a	O=C(C(N1)=CC(c2ccccc2)=NC1=O)Nc1ccccc1	n.d.	n.d.
12b	COc(cc1)ccc1C(C=C(C(Nc(cc1)cc(OC)c1OC)=O)N1)=NC1=O	n.d.	n.d.
13a	COc1ccc(CSc2nc(-c3ccccc3)cc(C(Nc3ccccc3)=O)n2)cc1	n.d.	n.d.
13b'	COc1ccc(CS[C@@H](CC(c(cc2)ccc2OC)=O)C(Nc2ccccc2)=O)cc1	n.d.	n.d.
13c	COc1ccc(CSc2nc(C(Nc3ccccc3)=O)cc(C3CCCCC3)n2)cc1	-	-	k
13c'	COc1ccc(CS[C@@H](CC(C2CCCCC2)=O)C(Nc2ccccc2)=O)cc1	-	-	k
13h'	COc1ccc(CS[C@@H](CC(c2ccccc2)=O)C(N2CCCCC2)=O)cc1	-	-	l
13i	COc1ccc(CSc2nc(-c3ccccc3)cc(C(N3CCOCC3)=O)n2)cc1	-	-	l
13i	COc1ccc(CSc2nc(-c3ccccc3)cc(C(N3CCCCC3)=O)n2)cc1	-	-	l
13j	COCCNC(c1nc(SCc(cc2)ccc2OC)nc(-c2ccccc2)c1)=O	-	-	l
13k	Cn(cc1)nc1NC(c1nc(SCc(cc2)ccc2OC)nc(-c2ccccc2)c1)=O	-	-	l
13k'	Cn(cc1)nc1NC([C@H](CC(c1ccccc1)=O)SCc(cc1)ccc1OC)=O	-	-	l
13l'	COc1ccc(CS[C@@H](CC(c2ccccc2)=O)C(NCc2ccccc2)=O)cc1	-	-	l
14a	Nc1nc(-c2ccccc2)cc(C(Nc2ccccc2)=O)n1	n.d.	n.d.
14b	COc(cc1)ccc1-c1cc(C(Nc(cc2)cc(OC)c2OC)=O)nc(N)n1	n.d.	n.d.
14c	Nc1nc(C2CCCCC2)cc(C(Nc2ccccc2)=O)n1	-	-	m
14d	Nc1nc(C2CCOCC2)cc(C(Nc2ccccc2)=O)n1	-	-	m
14e	COc(cc1)ccc1-c1cc(C(Nc2ccccc2)=O)nc(N)n1	-	-	m
14f	Nc1nc(-c(cc2)ccc2C#N)cc(C(Nc2ccccc2)=O)n1	-	-	m
14h	Nc1nc(-c2ccccc2)cc(C(N2CCCCC2)=O)n1	87.8	85.4	n
14i	Nc1nc(-c2ccccc2)cc(C(N2CCOCC2)=O)n1	87.8	85.4	n
14j	COCCNC(c1nc(N)nc(-c2ccccc2)c1)=O	87.8	85.4	n
14k	Cn(cc1)nc1NC(c1nc(N)nc(-c2ccccc2)c1)=O	87.8	85.4	n
14l	Nc1nc(-c2ccccc2)cc(C(NCc2ccccc2)=O)n1	87.8	85.4	n
15a	Cc1cc(C(Nc2ccccc2)=O)cc(-c2ccccc2)n1	n.d.	n.d.
15b	Cc1cc(C(Nc(cc2)cc(OC)c2OC)=O)cc(-c(cc2)ccc2OC)n1	n.d.	n.d.
15c	Cc1cc(C(Nc2ccccc2)=O)cc(C2CCCCC2)n1	114	87.4	o
15d	Cc1cc(C(Nc2ccccc2)=O)cc(C2CCOCC2)n1	114	87.4	o
15e	Cc1cc(C(Nc2ccccc2)=O)cc(-c(cc2)ccc2OC)n1	114	87.4	o
15f	Cc1cc(C(Nc2ccccc2)=O)cc(-c(cc2)ccc2C#N)n1	114	87.4	o
15h	Cc1cc(C(N2CCCCC2)=O)cc(-c2ccccc2)n1	-	-	p
15i	Cc1cc(C(N2CCOCC2)=O)cc(-c2ccccc2)n1	-	-	p
15j	Cc1cc(C(NCCOC)=O)cc(-c2ccccc2)n1	-	-	p
15k	Cc1cc(C(Nc2nn(C)cc2)=O)cc(-c2ccccc2)n1	-	-	p
15l	Cc1cc(C(NCc2ccccc2)=O)cc(-c2ccccc2)n1	-	-	p
16a	O=C(C(C1)C1C(Nc1ccccc1)=O)c1ccccc1	n.d.	n.d.
16a	O=C(C(C1)C1C(Nc1ccccc1)=O)c1ccccc1	n.d.	n.d.
16b	COc(cc1)ccc1C(C(C1)C1C(Nc(cc1)cc(OC)c1OC)=O)=O	n.d.	n.d.
16b	COc(cc1)ccc1C(C(C1)C1C(Nc(cc1)cc(OC)c1OC)=O)=O	n.d.	n.d.
16c	O=C(C(C1)C1C(Nc1ccccc1)=O)C1CCCCC1	-	-	q
16c	O=C(C(C1)[C@H]1C(Nc1ccccc1)=O)C1CCCCC1	-	-	q
16d	O=C(C(C1)C1C(Nc1ccccc1)=O)C1CCOCC1	-	-	q
16d	O=C(C(C1)[C@H]1C(Nc1ccccc1)=O)C1CCOCC1	-	-	q
16e	COc(cc1)ccc1C(C(C1)C1C(Nc1ccccc1)=O)=O	-	-	q
16e	COc(cc1)ccc1C(C(C1)[C@H]1C(Nc1ccccc1)=O)=O	-	-	q
16f	N#Cc(cc1)ccc1C(C(C1)C1C(Nc1ccccc1)=O)=O	-	-	q
16f	N#Cc(cc1)ccc1C(C(C1)C1C(Nc1ccccc1)=O)=O	-	-	q
16h	O=C(C(C1)C1C(N1CCCCC1)=O)c1ccccc1	169	68	r
16h	O=C(C(C1)C1C(N1CCCCC1)=O)c1ccccc1	169	68	r
16i	O=C(C(C1)C1C(N1CCOCC1)=O)c1ccccc1	169	68	r
16i	O=C([C@H](C1)C1C(N1CCOCC1)=O)c1ccccc1	169	68	r
16j	COCCNC(C(C1)C1C(c1ccccc1)=O)=O	169	68	r
16j	COCCNC(C(C1)C1C(c1ccccc1)=O)=O	169	68	r
16k	Cn(cc1)nc1NC(C(C1)C1C(c1ccccc1)=O)=O	169	68	r
16k	Cn(cc1)nc1NC([C@H](C1)C1C(c1ccccc1)=O)=O	169	68	r
16l	O=C(C(C1)C1C(NCc1ccccc1)=O)c1ccccc1	169	68	r
16l	O=C(C(C1)C1C(NCc1ccccc1)=O)c1ccccc1	169	68	r
17a	O=C([C@@H]([C@H]1C=C[C@@H]2C1)[C@H]2C(Nc1ccccc1)=O)c1ccccc1	n.d.	n.d.
17a	O=C([C@@H]([C@@H]1C=C[C@H]2C1)[C@H]2C(Nc1ccccc1)=O)c1ccccc1	n.d.	n.d.
17a	O=C(C([C@H]1C=C[C@@H]2C1)[C@@H]2C(Nc1ccccc1)=O)c1ccccc1	n.d.	n.d.
17a	O=C(C([C@@H]1C=C[C@H]2C1)[C@@H]2C(Nc1ccccc1)=O)c1ccccc1	n.d.	n.d.
17b	COc(cc1)ccc1C([C@@H]([C@H]1C=C[C@@H]2C1)[C@H]2C(Nc(cc1)cc(OC)c1OC)=O)=O	n.d.	n.d.
17b	COc(cc1)ccc1C([C@@H]([C@@H]1C=C[C@H]2C1)[C@H]2C(Nc(cc1)cc(OC)c1OC)=O)=O	n.d.	n.d.
17b	COc(cc1)ccc1C([C@H]([C@H]1C=C[C@@H]2C1)[C@@H]2C(Nc(cc1)cc(OC)c1OC)=O)=O	n.d.	n.d.
17b	COc(cc1)ccc1C([C@H]([C@@H]1C=C[C@H]2C1)[C@@H]2C(Nc(cc1)cc(OC)c1OC)=O)=O	n.d.	n.d.
17c	O=C([C@@H]([C@H]1C=C[C@@H]2C1)[C@H]2C(Nc1ccccc1)=O)C1CCCCC1	-	-	s
17c	O=C([C@@H]([C@@H]1C=C[C@H]2C1)[C@H]2C(Nc1ccccc1)=O)C1CCCCC1	-	-	s
17c	O=C([C@H]([C@H]1C=C[C@@H]2C1)[C@@H]2C(Nc1ccccc1)=O)C1CCCCC1	-	-	s
17c	O=C([C@H]([C@@H]1C=C[C@H]2C1)[C@@H]2C(Nc1ccccc1)=O)C1CCCCC1	-	-	s
17d	O=C([C@@H]([C@H]1C=C[C@@H]2C1)[C@H]2C(Nc1ccccc1)=O)C1CCOCC1	-	-	s
17d	O=C([C@@H]([C@@H]1C=C[C@H]2C1)[C@H]2C(Nc1ccccc1)=O)C1CCOCC1	-	-	s
17d	O=C(C([C@H]1C=C[C@@H]2C1)[C@@H]2C(Nc1ccccc1)=O)C1CCOCC1	-	-	s
17d	O=C(C([C@@H]1C=C[C@H]2C1)[C@@H]2C(Nc1ccccc1)=O)C1CCOCC1	-	-	s
17e	COc(cc1)ccc1C([C@@H]([C@H]1C=C[C@@H]2C1)[C@H]2C(Nc1ccccc1)=O)=O	-	-	s
17e	COc(cc1)ccc1C([C@@H]([C@@H]1C=C[C@H]2C1)[C@H]2C(Nc1ccccc1)=O)=O	-	-	s
17e	COc(cc1)ccc1C(C([C@H]1C=C[C@@H]2C1)C2C(Nc1ccccc1)=O)=O	-	-	s
17e	COc(cc1)ccc1C(C([C@@H]1C=C[C@H]2C1)C2C(Nc1ccccc1)=O)=O	-	-	s
17f	N#Cc(cc1)ccc1C([C@@H]([C@H]1C=C[C@@H]2C1)[C@H]2C(Nc1ccccc1)=O)=O	-	-	s
17f	N#Cc(cc1)ccc1C([C@@H]([C@@H]1C=C[C@H]2C1)[C@H]2C(Nc1ccccc1)=O)=O	-	-	s
17f	N#Cc(cc1)ccc1C([C@H]([C@H]1C=C[C@@H]2C1)[C@@H]2C(Nc1ccccc1)=O)=O	-	-	s
17f	N#Cc(cc1)ccc1C([C@H]([C@@H]1C=C[C@H]2C1)[C@@H]2C(Nc1ccccc1)=O)=O	-	-	s
17h	O=C([C@@H]([C@H]1C=C[C@@H]2C1)[C@H]2C(N1CCCCC1)=O)c1ccccc1	-	-	t
17h	O=C([C@@H]([C@@H]1C=C[C@H]2C1)[C@H]2C(N1CCCCC1)=O)c1ccccc1	-	-	t
17h	O=C(C([C@H]1C=C[C@@H]2C1)[C@@H]2C(N1CCCCC1)=O)c1ccccc1	-	-	t
17h	O=C(C([C@@H]1C=C[C@H]2C1)[C@@H]2C(N1CCCCC1)=O)c1ccccc1	-	-	t
17i	O=C([C@@H]([C@H]1C=C[C@@H]2C1)[C@H]2C(N1CCOCC1)=O)c1ccccc1	-	-	t
17i	O=C([C@@H]([C@@H]1C=C[C@H]2C1)[C@H]2C(N1CCOCC1)=O)c1ccccc1	-	-	t
17i	O=C([C@H]([C@H]1C=C[C@@H]2C1)[C@@H]2C(N1CCOCC1)=O)c1ccccc1	-	-	t
17i	O=C([C@H]([C@@H]1C=C[C@H]2C1)[C@@H]2C(N1CCOCC1)=O)c1ccccc1	-	-	t
17j	COCCNC([C@@H]([C@@H]1C=C[C@H]2C1)[C@H]2C(c1ccccc1)=O)=O	-	-	t
17j	COCCNC([C@@H]([C@H]1C=C[C@@H]2C1)[C@H]2C(c1ccccc1)=O)=O	-	-	t
17j	COCCNC([C@H]([C@@H]1C=C[C@H]2C1)C2C(c1ccccc1)=O)=O	-	-	t
17j	COCCNC([C@H]([C@H]1C=C[C@@H]2C1)C2C(c1ccccc1)=O)=O	-	-	t
17k	Cn(cc1)nc1NC([C@@H]([C@@H]1C=C[C@H]2C1)[C@H]2C(c1ccccc1)=O)=O	-	-	t
17k	Cn(cc1)nc1NC([C@@H]([C@H]1C=C[C@@H]2C1)[C@H]2C(c1ccccc1)=O)=O	-	-	t
17k	Cn(cc1)nc1NC(C([C@@H]1C=C[C@H]2C1)[C@@H]2C(c1ccccc1)=O)=O	-	-	t
17k	Cn(cc1)nc1NC(C([C@H]1C=C[C@@H]2C1)[C@@H]2C(c1ccccc1)=O)=O	-	-	t
17l	O=C([C@@H]([C@H]1C=C[C@@H]2C1)[C@H]2C(NCc1ccccc1)=O)c1ccccc1	-	-	t
17l	O=C([C@@H]([C@@H]1C=C[C@H]2C1)[C@H]2C(NCc1ccccc1)=O)c1ccccc1	-	-	t
17l	O=C([C@H]([C@H]1C=C[C@@H]2C1)C2C(NCc1ccccc1)=O)c1ccccc1	-	-	t
17l	O=C([C@H]([C@@H]1C=C[C@H]2C1)C2C(NCc1ccccc1)=O)c1ccccc1	-	-	t
19a	CC(C1)=C(C)CC(C2=O)=C1[C@@H](c1ccccc1)N2c1ccccc1	n.d.	n.d.
19a	CC(C1)=C(C)CC(C2=O)=C1[C@H](C1CCCCC1)N2c1ccccc1	n.d.	n.d.
19b	CC(C1)=C(C)CC(C2=O)=C1[C@@H](c(cc1)ccc1OC)N2c(cc1)cc(OC)c1OC	n.d.	n.d.
19d	CC(C1)=C(C)CC(C2=O)=C1[C@H](C1CCOCC1)N2c1ccccc1	-	-	u
19e	CC(C1)=C(C)CC(C2=O)=C1[C@@H](c(cc1)ccc1OC)N2c1ccccc1	-	-	u
19f	CC(C1)=C(C)CC(C2=O)=C1[C@@H](c(cc1)ccc1C#N)N2c1ccccc1	-	-	u
18h	CC(CC1C(c2ccccc2)=O)=C(C)C[C@H]1C(N1CCOCC1)=O	-	-	v
18i	CC(C[C@@H]1C(c2ccccc2)=O)=C(C)C[C@@H]1C(N1CCOCC1)=O	-	-	v
18j	CC(CC1C(c2ccccc2)=O)=C(C)CC1C(NCCOC)=O	-	-	v
18j	CC(C[C@@H]1C(c2ccccc2)=O)=C(C)C[C@@H]1C(NCCOC)=O	-	-	v
18k	CC(CC1C(c2ccccc2)=O)=C(C)CC1C(Nc1nn(C)cc1)=O	-	-	v
18k	CC(C[C@@H]1C(c2ccccc2)=O)=C(C)C[C@@H]1C(Nc1nn(C)cc1)=O	-	-	v
18l	CC(C[C@@H]1C(c2ccccc2)=O)=C(C)C[C@@H]1C(NCc1ccccc1)=O	-	-	v
18l	CC(CC1C(c2ccccc2)=O)=C(C)C[C@H]1C(NCc1ccccc1)=O	-	-	v
19j	CC(C1)=C(C)CC2=C1[C@@H](c1ccccc1)N(CCOC)C2=O	-	-	v
19k	CC(C1)=C(C)CC2=C1[C@@H](c1ccccc1)N(c1nn(C)cc1)C2=O	-	-	v
20a	O=C(c1c[nH]cc1C(Nc1ccccc1)=O)c1ccccc1	n.d.	n.d.
20b	COc(cc1)ccc1C(c1c[nH]cc1C(Nc(cc1)cc(OC)c1OC)=O)=O	n.d.	n.d.
20c	O=C(C1CCCCC1)c1c[nH]cc1C(Nc1ccccc1)=O	-	-	w
20d	O=C(C1CCOCC1)c1c[nH]cc1C(Nc1ccccc1)=O	-	-	w
20e	COc(cc1)ccc1C(c1c[nH]cc1C(Nc1ccccc1)=O)=O	-	-	w
20f	N#Cc(cc1)ccc1C(c1c[nH]cc1C(Nc1ccccc1)=O)=O	-	-	w
20h	O=C(c1c[nH]cc1C(N1CCCCC1)=O)c1ccccc1	-	-	x
20i	O=C(c1c[nH]cc1C(N1CCOCC1)=O)c1ccccc1	-	-	x
20j	COCCNC(c1c[nH]cc1C(c1ccccc1)=O)=O	-	-	x
20k	Cn(cc1)nc1NC(c1c[nH]cc1C(c1ccccc1)=O)=O	-	-	x
20l	O=C(c1c[nH]cc1C(NCc1ccccc1)=O)c1ccccc1	-	-	x
21a	O=C(c1c(C(Nc2ccccc2)=O)n(Cc2ccccc2)nn1)c1ccccc1	n.d.	n.d.
21b	COc(cc1)ccc1C(c1c(C(Nc(cc2)cc(OC)c2OC)=O)n(Cc2ccccc2)nn1)=O	n.d.	n.d.
21e	COc(cc1)ccc1C(c1c(C(Nc2ccccc2)=O)n(Cc2ccccc2)nn1)=O	-	-
21h	O=C(c1c(C(N2CCCCC2)=O)n(Cc2ccccc2)nn1)c1ccccc1	145	102.2	y
21i	O=C(c1c(C(N2CCOCC2)=O)n(Cc2ccccc2)nn1)c1ccccc1	145	102.2	y
21j	COCCNC(c1c(C(c2ccccc2)=O)nnn1Cc1ccccc1)=O	145	102.2	y
21k	Cn(cc1)nc1NC(c1c(C(c2ccccc2)=O)nnn1Cc1ccccc1)=O	145	102.2	y
21l	O=C(c1c(C(NCc2ccccc2)=O)n(Cc2ccccc2)nn1)c1ccccc1	145	102.2	y
22a	O=C(c1c(C(Nc2ccccc2)=O)[nH]nn1)c1ccccc1	n.d.	n.d.
22b	COc(cc1)ccc1C(c1c(C(Nc(cc2)cc(OC)c2OC)=O)[nH]nn1)=O	n.d.	n.d.
22c	O=C(C1CCCCC1)c1c(C(Nc2ccccc2)=O)[nH]nn1	-	-	z
22d	O=C(C1CCOCC1)c1c(C(Nc2ccccc2)=O)[nH]nn1	-	-	z
22e	COc(cc1)ccc1C(c1c(C(Nc2ccccc2)=O)[nH]nn1)=O	-	-	z
22f	N#Cc(cc1)ccc1C(c1c(C(Nc2ccccc2)=O)[nH]nn1)=O	-	-	z
22h	O=C(c1c(C(N2CCCCC2)=O)[nH]nn1)c1ccccc1	-	-	aa
22j	COCCNC(c1c(C(c2ccccc2)=O)nn[nH]1)=O	-	-	aa
22k	Cn(cc1)nc1NC(c1c(C(c2ccccc2)=O)nn[nH]1)=O	-	-	aa
22l	O=C(c1c(C(NCc2ccccc2)=O)[nH]nn1)c1ccccc1	-	-	aa
23a	CC[C@H]([C@H]1C(c2ccccc2)=O)N(C)OC1C(Nc1ccccc1)=O	n.d.	n.d.
23a	CC[C@H](C1C(c2ccccc2)=O)N(C)O[C@@H]1C(Nc1ccccc1)=O	n.d.	n.d.
23a	CC[C@@H](C1C(c2ccccc2)=O)N(C)O[C@@H]1C(Nc1ccccc1)=O	n.d.	n.d.
23a	CC[C@@H]([C@H]1C(c2ccccc2)=O)N(C)O[C@H]1C(Nc1ccccc1)=O	n.d.	n.d.
23a	CC[C@H]([C@H]1C(Nc2ccccc2)=O)N(C)OC1C(c1ccccc1)=O	n.d.	n.d.
23a	CC[C@@H](C1C(Nc2ccccc2)=O)N(C)OC1C(c1ccccc1)=O	n.d.	n.d.
23a	CC[C@H]([C@@H]1C(Nc2ccccc2)=O)N(C)O[C@@H]1C(c1ccccc1)=O	n.d.	n.d.
23a	CC[C@@H]([C@@H]1C(Nc2ccccc2)=O)N(C)O[C@@H]1C(c1ccccc1)=O	n.d.	n.d.
23b	CC[C@H](C1C(c(cc2)ccc2OC)=O)N(C)O[C@H]1C(Nc(cc1)cc(OC)c1OC)=O	n.d.	n.d.
23b	CC[C@H](C1C(c(cc2)ccc2OC)=O)N(C)O[C@@H]1C(Nc(cc1)cc(OC)c1OC)=O	n.d.	n.d.
23b	CC[C@@H](C1C(c(cc2)ccc2OC)=O)N(C)O[C@@H]1C(Nc(cc1)cc(OC)c1OC)=O	n.d.	n.d.
23b	CC[C@@H]([C@H]1C(c(cc2)ccc2OC)=O)N(C)O[C@H]1C(Nc(cc1)cc(OC)c1OC)=O	n.d.	n.d.
23b	CC[C@H](C1C(Nc(cc2)cc(OC)c2OC)=O)N(C)O[C@H]1C(c(cc1)ccc1OC)=O	n.d.	n.d.
23b	CC[C@@H](C1C(Nc(cc2)cc(OC)c2OC)=O)N(C)O[C@H]1C(c(cc1)ccc1OC)=O	n.d.	n.d.
23b	CC[C@H]([C@@H]1C(Nc(cc2)cc(OC)c2OC)=O)N(C)O[C@@H]1C(c(cc1)ccc1OC)=O	n.d.	n.d.
23b	CC[C@@H]([C@@H]1C(Nc(cc2)cc(OC)c2OC)=O)N(C)O[C@@H]1C(c(cc1)ccc1OC)=O	n.d.	n.d.
23c	CC[C@H](C1C(C2CCCCC2)=O)N(C)OC1C(Nc1ccccc1)=O	-	-	ab
23c	CC[C@@H](C1C(C2CCCCC2)=O)N(C)OC1C(Nc1ccccc1)=O	-	-	ab
23c	CC[C@H]([C@@H]1C(C2CCCCC2)=O)N(C)O[C@@H]1C(Nc1ccccc1)=O	-	-	ab
23c	CC[C@@H]([C@@H]1C(C2CCCCC2)=O)N(C)O[C@@H]1C(Nc1ccccc1)=O	-	-	ab
23c	CC[C@H]([C@@H]1C(Nc2ccccc2)=O)N(C)O[C@@H]1C(C1CCCCC1)=O	-	-	ab
23c	CC[C@@H]([C@@H]1C(Nc2ccccc2)=O)N(C)O[C@@H]1C(C1CCCCC1)=O	-	-	ab
23c	CC[C@H]([C@H]1C(Nc2ccccc2)=O)N(C)O[C@H]1C(C1CCCCC1)=O	-	-	ab
23c	CC[C@@H]([C@H]1C(Nc2ccccc2)=O)N(C)O[C@H]1C(C1CCCCC1)=O	-	-	ab
23d	CC[C@@H]([C@H]1C(C2CCOCC2)=O)N(C)OC1C(Nc1ccccc1)=O	-	-	ab
23d	CC[C@H](C1C(C2CCOCC2)=O)N(C)OC1C(Nc1ccccc1)=O	-	-	ab
23d	CC[C@@H](C1C(C2CCOCC2)=O)N(C)OC1C(Nc1ccccc1)=O	-	-	ab
23d	CC[C@H]([C@H]1C(C2CCOCC2)=O)N(C)O[C@H]1C(Nc1ccccc1)=O	-	-	ab
23d	CC[C@H]([C@@H]1C(Nc2ccccc2)=O)N(C)O[C@@H]1C(C1CCOCC1)=O	-	-	ab
23d	CC[C@@H]([C@@H]1C(Nc2ccccc2)=O)N(C)O[C@@H]1C(C1CCOCC1)=O	-	-	ab
23d	CC[C@H]([C@H]1C(Nc2ccccc2)=O)N(C)O[C@H]1C(C1CCOCC1)=O	-	-	ab
23d	CC[C@@H]([C@H]1C(Nc2ccccc2)=O)N(C)O[C@H]1C(C1CCOCC1)=O	-	-	ab
23e	CC[C@@H](C1C(c(cc2)ccc2OC)=O)N(C)O[C@H]1C(Nc1ccccc1)=O	-	-	ab
23e	CC[C@H]([C@H]1C(c(cc2)ccc2OC)=O)N(C)O[C@H]1C(Nc1ccccc1)=O	-	-	ab
23e	CC[C@H]([C@@H]1C(c(cc2)ccc2OC)=O)N(C)O[C@@H]1C(Nc1ccccc1)=O	-	-	ab
23e	CC[C@@H]([C@@H]1C(c(cc2)ccc2OC)=O)N(C)O[C@@H]1C(Nc1ccccc1)=O	-	-	ab
23e	CC[C@@H](C1C(Nc2ccccc2)=O)N(C)O[C@H]1C(c(cc1)ccc1OC)=O	-	-	ab
23e	CC[C@H]([C@@H]1C(Nc2ccccc2)=O)N(C)O[C@@H]1C(c(cc1)ccc1OC)=O	-	-	ab
23e	CC[C@@H]([C@@H]1C(Nc2ccccc2)=O)N(C)O[C@@H]1C(c(cc1)ccc1OC)=O	-	-	ab
23e	CC[C@H]([C@H]1C(Nc2ccccc2)=O)N(C)O[C@H]1C(c(cc1)ccc1OC)=O	-	-	ab
23f	CC[C@@H](C1C(c(cc2)ccc2C#N)=O)N(C)O[C@H]1C(Nc1ccccc1)=O	-	-	ab
23f	CC[C@H](C1C(c(cc2)ccc2C#N)=O)N(C)OC1C(Nc1ccccc1)=O	-	-	ab
23f	CC[C@H]([C@@H]1C(c(cc2)ccc2C#N)=O)N(C)O[C@@H]1C(Nc1ccccc1)=O	-	-	ab
23f	CC[C@@H]([C@@H]1C(c(cc2)ccc2C#N)=O)N(C)O[C@@H]1C(Nc1ccccc1)=O	-	-	ab
23f	CC[C@H](C1C(Nc2ccccc2)=O)N(C)O[C@H]1C(c(cc1)ccc1C#N)=O	-	-	ab
23f	CC[C@H]([C@@H]1C(Nc2ccccc2)=O)N(C)O[C@@H]1C(c(cc1)ccc1C#N)=O	-	-	ab
23f	CC[C@@H]([C@@H]1C(Nc2ccccc2)=O)N(C)O[C@@H]1C(c(cc1)ccc1C#N)=O	-	-	ab
23h	CC[C@@H]([C@H]1C(N2CCCCC2)=O)N(C)OC1C(c1ccccc1)=O	235	97.9	ac
23h	CC[C@H]([C@@H]1C(N2CCCCC2)=O)N(C)O[C@@H]1C(c1ccccc1)=O	235	97.9	ac
23h	CC[C@@H]([C@@H]1C(N2CCCCC2)=O)N(C)O[C@@H]1C(c1ccccc1)=O	235	97.9	ac
23h	CC[C@H]([C@H]1C(N2CCCCC2)=O)N(C)O[C@H]1C(c1ccccc1)=O	235	97.9	ac
23h	CC[C@@H](C1C(c2ccccc2)=O)N(C)O[C@H]1C(N1CCCCC1)=O	235	97.9	ac
23h	CC[C@H](C1C(c2ccccc2)=O)N(C)O[C@@H]1C(N1CCCCC1)=O	235	97.9	ac
23h	CC[C@@H](C1C(c2ccccc2)=O)N(C)O[C@@H]1C(N1CCCCC1)=O	235	97.9	ac
23h	CC[C@H]([C@H]1C(c2ccccc2)=O)N(C)OC1C(N1CCCCC1)=O	235	97.9	ac
23i	CC[C@H]([C@@H]1C(N2CCOCC2)=O)N(C)O[C@@H]1C(c1ccccc1)=O	235	97.9	ac
23i	CC[C@@H]([C@@H]1C(N2CCOCC2)=O)N(C)O[C@@H]1C(c1ccccc1)=O	235	97.9	ac
23i	CC[C@H]([C@H]1C(N2CCOCC2)=O)N(C)O[C@H]1C(c1ccccc1)=O	235	97.9	ac
23i	CC[C@@H]([C@H]1C(N2CCOCC2)=O)N(C)O[C@H]1C(c1ccccc1)=O	235	97.9	ac
23i	CC[C@H]([C@H]1C(c2ccccc2)=O)N(C)OC1C(N1CCOCC1)=O	235	97.9	ac
23i	CC[C@@H]([C@H]1C(c2ccccc2)=O)N(C)OC1C(N1CCOCC1)=O	235	97.9	ac
23i	CC[C@H]([C@@H]1C(c2ccccc2)=O)N(C)OC1C(N1CCOCC1)=O	235	97.9	ac
23i	CC[C@@H]([C@@H]1C(c2ccccc2)=O)N(C)O[C@@H]1C(N1CCOCC1)=O	235	97.9	ac
23j	CC[C@H]([C@H]1C(c2ccccc2)=O)N(C)OC1C(NCCOC)=O	235	97.9	ac
23j	CC[C@@H](C1C(c2ccccc2)=O)N(C)O[C@@H]1C(NCCOC)=O	235	97.9	ac
23j	CC[C@H](C1C(c2ccccc2)=O)N(C)OC1C(NCCOC)=O	235	97.9	ac
23j	CC[C@@H](C1C(c2ccccc2)=O)N(C)OC1C(NCCOC)=O	235	97.9	ac
23j	CC[C@H]([C@@H]1C(NCCOC)=O)N(C)O[C@@H]1C(c1ccccc1)=O	235	97.9	ac
23j	CC[C@@H]([C@@H]1C(NCCOC)=O)N(C)O[C@@H]1C(c1ccccc1)=O	235	97.9	ac
23j	CC[C@H]([C@H]1C(NCCOC)=O)N(C)O[C@H]1C(c1ccccc1)=O	235	97.9	ac
23j	CC[C@@H]([C@H]1C(NCCOC)=O)N(C)O[C@H]1C(c1ccccc1)=O	235	97.9	ac
23j	CC[C@@H](C1C(Nc2ccccc2)=O)N(C)O[C@H]1C(c(cc1)ccc1C#N)=O	235	97.9	ac
23k	CC[C@H]([C@H]1C(c2ccccc2)=O)N(C)OC1C(Nc1nn(C)cc1)=O	235	97.9	ac
23k	CC[C@H](C1C(c2ccccc2)=O)N(C)O[C@@H]1C(Nc1nn(C)cc1)=O	235	97.9	ac
23k	CC[C@@H](C1C(c2ccccc2)=O)N(C)OC1C(Nc1nn(C)cc1)=O	235	97.9	ac
23k	CC[C@@H]([C@H]1C(c2ccccc2)=O)N(C)O[C@H]1C(Nc1nn(C)cc1)=O	235	97.9	ac
23k	CC[C@H](C1C(Nc2nn(C)cc2)=O)N(C)O[C@H]1C(c1ccccc1)=O	235	97.9	ac
23k	CC[C@H]([C@@H]1C(Nc2nn(C)cc2)=O)N(C)O[C@@H]1C(c1ccccc1)=O	235	97.9	ac
23k	CC[C@@H]([C@@H]1C(Nc2nn(C)cc2)=O)N(C)O[C@@H]1C(c1ccccc1)=O	235	97.9	ac
23k	CC[C@@H]([C@H]1C(Nc2nn(C)cc2)=O)N(C)O[C@H]1C(c1ccccc1)=O	235	97.9	ac
23l	CC[C@H]([C@H]1C(c2ccccc2)=O)N(C)OC1C(NCc1ccccc1)=O	235	97.9	ac
23l	CC[C@H](C1C(c2ccccc2)=O)N(C)O[C@@H]1C(NCc1ccccc1)=O	235	97.9	ac
23l	CC[C@@H](C1C(c2ccccc2)=O)N(C)OC1C(NCc1ccccc1)=O	235	97.9	ac
23l	CC[C@@H](C1C(c2ccccc2)=O)N(C)OC1C(NCc1ccccc1)=O	235	97.9	ac
23l	CC[C@H](C1C(NCc2ccccc2)=O)N(C)O[C@H]1C(c1ccccc1)=O	235	97.9	ac
23l	CC[C@H]([C@@H]1C(NCc2ccccc2)=O)N(C)O[C@@H]1C(c1ccccc1)=O	235	97.9	ac
23l	CC[C@@H]([C@@H]1C(NCc2ccccc2)=O)N(C)O[C@@H]1C(c1ccccc1)=O	235	97.9	ac
23l	CC[C@@H]([C@H]1C(NCc2ccccc2)=O)N(C)O[C@H]1C(c1ccccc1)=O	235	97.9	ac
24a	O=C(CCC(Nc1ccccc1)=O)c1ccccc1	n.d.	n.d.
24b	COc(cc1)ccc1C(CCC(Nc(cc1)cc(OC)c1OC)=O)=O	n.d.	n.d.
24c	O=C(CCC(Nc1ccccc1)=O)C1CCCCC1	-	-	ad
24d	O=C(CCC(Nc1ccccc1)=O)C1CCOCC1	-	-	ad
24e	COc(cc1)ccc1C(CCC(Nc1ccccc1)=O)=O	-	-	ad
24h	O=C(CCC(N1CCCCC1)=O)c1ccccc1	234	90.3	ae
24i	O=C(CCC(N1CCOCC1)=O)c1ccccc1	234	90.3	ae
24j	COCCNC(CCC(c1ccccc1)=O)=O	234	90.3	ae
24k	Cn(cc1)nc1NC(CCC(c1ccccc1)=O)=O	234	90.3	ae
24l	O=C(CCC(NCc1ccccc1)=O)c1ccccc1	234	90.3	ae
25a	O[C@@H](/C=C/C(Nc1ccccc1)=O)c1ccccc1	n.d.	n.d.
25b	COc1ccc([C@H](/C=C/C(Nc(cc2)cc(OC)c2OC)=O)O)cc1	n.d.	n.d.
25c	O[C@@H](C1CCCCC1)/C=C/C(Nc1ccccc1)=O	-	-	af
25d	O[C@@H](C1CCOCC1)/C=C/C(Nc1ccccc1)=O	-	-	af
25e	COc1ccc([C@H](/C=C/C(Nc2ccccc2)=O)O)cc1	-	-	af
25f	N#Cc1ccc([C@H](/C=C/C(Nc2ccccc2)=O)O)cc1	-	-	af
25h	O[C@@H](/C=C/C(N1CCCCC1)=O)c1ccccc1	268	87.3	ag
25i	O[C@@H](/C=C/C(N1CCOCC1)=O)c1ccccc1	268	87.3	ag
25j	COCCNC(/C=C/[C@@H](c1ccccc1)O)=O	268	87.3	ag
25k	Cn(cc1)nc1NC(/C=C/[C@@H](c1ccccc1)O)=O	268	87.3	ag
25l	O[C@@H](/C=C/C(NCc1ccccc1)=O)c1ccccc1	268	87.3	ag
26a	O[C@@H](CCC(Nc1ccccc1)=O)c1ccccc1	n.d.	n.d.
26b	COc1ccc([C@H](CCC(Nc(cc2)cc(OC)c2OC)=O)O)cc1	n.d.	n.d.
26c	O=C(CCC(O)C1CCCCC1)NC2=CC=CC=C2	248	49.9	ah
26d	O=C(CCC(O)C1CCOCC1)NC2=CC=CC=C2	248	49.9	ah
26e	O=C(CCC(O)C1=CC=C(OC)C=C1)NC2=CC=CC=C2	248	49.9	ah
26f	O=C(CCC(O)C1=CC=C(C#N)C=C1)NC2=CC=CC=C2	248	49.9	ah
26h	O=C(CCC(O)C1=CC=CC=C1)N2CCCCC2	102	31.2	ai
26i	O=C(CCC(O)C1=CC=CC=C1)N2CCOCC2	102	31.2	ai
26j	O=C(CCC(O)C1=CC=CC=C1)NCCOC	102	31.2	ai
26k	O=C(CCC(O)C1=CC=CC=C1)NC2=NN(C)C=C2	102	31.2	ai
26l	O=C(CCC(O)C1=CC=CC=C1)NCC2=CC=CC=C2	102	31.2	ai
27a	O=C(C[C@@H](C(Nc1ccccc1)=O)N1CCCC1)c1ccccc1	n.d.	n.d.
27b	COc(cc1)ccc1C(C[C@@H](C(Nc(cc1)cc(OC)c1OC)=O)N1CCCC1)=O	n.d.	n.d.
27c	O=C(C[C@@H](C(Nc1ccccc1)=O)N1CCCC1)C1CCCCC1	-	-	aj
27d	O=C(C[C@@H](C(Nc1ccccc1)=O)N1CCCC1)C1CCOCC1	-	-	aj
27e	COc(cc1)ccc1C(C[C@@H](C(Nc1ccccc1)=O)N1CCCC1)=O	-	-	aj
27f	N#Cc(cc1)ccc1C(C[C@@H](C(Nc1ccccc1)=O)N1CCCC1)=O	-	-	aj
27h	O=C(C[C@@H](C(N1CCCCC1)=O)N1CCCC1)c1ccccc1	-	-	ak
27i	O=C(C[C@@H](C(N1CCOCC1)=O)N1CCCC1)c1ccccc1	-	-	ak
27j	COCCNC([C@H](CC(c1ccccc1)=O)N1CCCC1)=O	-	-	ak
27k	Cn(cc1)nc1NC([C@H](CC(c1ccccc1)=O)N1CCCC1)=O	-	-	ak
27l	O=C(C[C@@H](C(NCc1ccccc1)=O)N1CCCC1)c1ccccc1	-	-	ak
